# Supplementary material for: Divergent Immunomodulatory Roles of Fungal DNA in Shaping Treg and Inflammatory Responses
Source: J Fungi (Basel). 2025 Oct 22;11(11):760. doi: 10.3390/jof11110760 (PMC12653120; doi:10.3390/jof11110760)
Supplement: Supplementary file 1 [file jof-11-00760-s001.zip]

Archive with 1 entries (1 files):
- jof-3917645-supplementary.pdf
